# Supplementary material for: The Antioxidant Properties of Selected Varieties of Pumpkin Fortified with Iodine in the Form of Potassium Iodide and Potassium Iodate
Source: Foods. 2023 Jul 23;12(14):2792. doi: 10.3390/foods12142792 (PMC10379304; doi:10.3390/foods12142792)
Supplement: Supplementary file 1 [file foods-12-02792-s001.zip]

Archive with 1 entries (1 files):
- foods-2453427-supplementary.pdf
